# Supplementary material for: ﻿Desmopsisterriflora, an extraordinary new species of Annonaceae with flagelliflory
Source: PhytoKeys. 2023 Jun 23;227:181–98. doi: 10.3897/phytokeys.227.102279 (PMC10314296; doi:10.3897/phytokeys.227.102279)
Supplement: XML Treatment for Desmopsis terriflora [file phytokeys.227.102279-treatment1.xml]

<!DOCTYPE tp:taxon-treatment
  PUBLIC "-//TaxonX//DTD Taxonomic Treatment Publishing DTD v0 20100105//EN" "tax-treatment-NSO.dtd">
<tp:taxon-treatment xmlns:tp="http://www.plazi.org/taxpub"><tp:treatment-meta><kwd-group><label>Taxon classification</label><kwd>
                <named-content content-type="kingdom">Plantae</named-content>
              </kwd><kwd>
                <named-content content-type="order">Magnoliales</named-content>
              </kwd><kwd>
                <named-content content-type="family">Annonaceae</named-content>
              </kwd></kwd-group><mixed-citation publication-type="journal"><person-group><name><surname>Martínez-Velarde</surname><given-names>María Fernanda</given-names></name><name><surname>Rodrigues-Vaz</surname><given-names>Carlos</given-names></name><name><surname>Soulé</surname><given-names>Vincent</given-names></name><name><surname>Nge</surname><given-names>Francis J.</given-names></name><name><surname>Schatz</surname><given-names>George E.</given-names></name><name><surname>Couvreur</surname><given-names>Thomas L. P.</given-names></name><name><surname>Ortiz-Rodriguez</surname><given-names>Andrés Ernesto</given-names></name></person-group><article-title>﻿<italic><tp:taxon-name><tp:taxon-name-part taxon-name-part-type="genus" reg="Desmopsis">Desmopsis</tp:taxon-name-part><tp:taxon-name-part taxon-name-part-type="species" reg="terriflora">terriflora</tp:taxon-name-part></tp:taxon-name></italic>, an extraordinary new species of <tp:taxon-name><tp:taxon-name-part taxon-name-part-type="family">Annonaceae</tp:taxon-name-part></tp:taxon-name> with flagelliflory</article-title><source>PhytoKeys</source><day>23</day><month>06</month><year>2023</year><volume>227</volume><fpage>181</fpage><lpage>198</lpage><pub-id pub-id-type="doi">10.3897/phytokeys.227.102279</pub-id></mixed-citation></tp:treatment-meta><tp:nomenclature><label>﻿</label><tp:taxon-name>
              <object-id xmlns:xlink="http://www.w3.org/1999/xlink" content-type="arpha" xlink:type="simple">6FE0FD82-C36A-5FA3-A28D-1CA3EAF3DB1C</object-id>
              <tp:taxon-name-part taxon-name-part-type="genus" reg="Desmopsis">Desmopsis</tp:taxon-name-part>
              <tp:taxon-name-part taxon-name-part-type="species" reg="terriflora">terriflora</tp:taxon-name-part>
              <object-id xmlns:xlink="http://www.w3.org/1999/xlink" content-type="ipni" xlink:type="simple">urn:lsid:ipni.org:names:77321861-1</object-id>
            </tp:taxon-name><tp:taxon-authority>G.E.Schatz, T.Wendt, Ortiz-Rodr. &amp; Martínez-Velarde</tp:taxon-authority><tp:taxon-status xmlns:xlink="http://www.w3.org/1999/xlink" xlink:type="simple">sp. nov.</tp:taxon-status><xref ref-type="fig" rid="F1">Figs 1</xref><xref ref-type="fig" rid="F2">, 2</xref><xref ref-type="fig" rid="F3">, 3</xref><xref ref-type="fig" rid="F4">, 4</xref><xref ref-type="fig" rid="F5">, 5</xref><xref ref-type="fig" rid="F6">, 6</xref></tp:nomenclature><tp:treatment-sec sec-type="material" id="SECID0EZNAG"><title>Type.</title><p>Mexico. Veracruz, Municipio Uxpanapa, Ejido Progreso Chapultepec, <named-content xmlns:xlink="http://www.w3.org/1999/xlink" content-type="dwc:verbatimCoordinates" xlink:type="simple"><named-content content-type="geo-json" specific-use="{&#34;type&#34;:&#34;Point&#34;,&#34;coordinates&#34;:[-94.305694,17.233028]}" id="NCID0ECOAG" xlink:type="simple">17°13'58.9"N, 94°18'20.5"W</named-content></named-content>, 105 m, 26 Abril, 2022 (fl,yfr), <italic>Ma. F. M. Velarde 72</italic> (holotype MEXU; isotypes: MO, P).</p></tp:treatment-sec><tp:treatment-sec sec-type="diagnosis" id="SECID0EJOAG"><title>Diagnosis.</title><p><italic><tp:taxon-name><tp:taxon-name-part taxon-name-part-type="genus" reg="Desmopsis">Desmopsis</tp:taxon-name-part><tp:taxon-name-part taxon-name-part-type="species" reg="terriflora">terriflora</tp:taxon-name-part></tp:taxon-name></italic> is similar to <italic><tp:taxon-name><tp:taxon-name-part taxon-name-part-type="genus" reg="Stenanona">Stenanona</tp:taxon-name-part><tp:taxon-name-part taxon-name-part-type="species" reg="flagelliflora">flagelliflora</tp:taxon-name-part></tp:taxon-name></italic> since both species have flowers and inflorescences growing exclusively on flagella. <italic><tp:taxon-name><tp:taxon-name-part taxon-name-part-type="genus" reg="Desmopsis">Desmopsis</tp:taxon-name-part><tp:taxon-name-part taxon-name-part-type="species" reg="terriflora">terriflora</tp:taxon-name-part></tp:taxon-name></italic> differs from it by the combination of larger-sized individuals, flowers with rigid petals, food bodies at the base of the inner petals, fused sepals, a greater number of carpels and ovules per carpel, by its monocarps with a hard and woody testa, and its flagella up to 15 meters in length (Table <xref ref-type="table" rid="T2">2</xref>).</p><p><bold><italic>Trees</italic></bold>, 7–10 m tall, 12–45 cm DBH, bark dark green, verrucose <italic>in vivo</italic>, dark brown when dry, young branches and terminal shoots golden sericeous. <bold><italic>Leaves</italic></bold> membranaceous, alternate, distichous, broadly elliptic to oblong-elliptic, 17–31 cm long,4–10 cm wide, base obtuse to rounded, apex acute to acuminate, young leaves golden sericeous on both sides, mature leaves glabrous above and below, venation brochidodromus, 13–18 secondary veins per side, barely elevated to impressed above, raised below, the midrib impressed above but slightly canaliculate toward the base (sometimes with erect to appressed pale brown hairs), raised below and sparsely covered by golden brown hairs, petiole swollen, canaliculate, 5–8 mm long, sparsely covered by golden brown hairs. <bold><italic>Inflorescences</italic></bold> flagelliflorous, 5–20 woody flagella per trunk, glabrous, shoots emerging from the main trunk from near the base to 2 to 3 m high, then buried in the leaf litter just below the surface (subterranean), to 15 m long, branching; leaves and roots absent, apical parts of flagella greenish and thin, becoming progressively dark and woody toward the base, bearing perennial rhipidia at leafless nodes: the rhipidia terminal but lateral at each node because the flagellum keeps growing by a renewal shoot. Flower bearing part of the generally inflorescence erect, protruding above the leaf litter; <bold><italic>Flowers</italic></bold> 1 or 2 per inflorescence, flowering pedicels 8–30 mm long, densely covered by golden brown hairs, borne in the axil of a minute, clasping, ovate bract, and bearing a second minute, clasping ovate bract ca. midway, each bract 2 mm long, 2 mm wide, apex acute, outer surface densely covered by golden brown hairs, sepals 3 (rarely 4), valvate, connate at the base, triangular, 3–10 mm long,3–4 mm wide, apex obtuse, outer surface sparsely covered by minute golden brown hairs, glabrous on the inner surface, petals 6 (rarely 8), free, subequal, in two whorls, thick and stiff, pinkish-red, outer petals oblong-lanceolate 13–16 mm long,4–5 mm wide, apex obtuse to acute, outer surface sparsely covered by minute golden brown hairs, essentially glabrous on inner surface, margin ciliate, inner petals oblong-lanceolate, 17–20 mm long, 4–6 mm wide, apex acute, outer surface sparsely covered by minute golden brown hairs, essentially glabrous on inner surface, food bodies (an abrupt thickening) in the basal adaxial side, often with white striations below the food bodies, stamens ca. 30, 1.5–1.7 mm long, the filament 0.3 mm long, thecae 1–1.3 mm long, the anther connective 0.1 mm thick, either expanded discoid or prolonged into a deltoid ligulate appendage bent toward the gynoecium, carpels 6–9, stigmata globose, capitate to napiform, ca. 1 mm in diameter, covered by minute golden brown hairs, ovaries 1.2–1.6 mm long, densely covered by minute golden brown hairs, 1–2 ovules per carpel, lateral. <bold><italic>Fruits</italic></bold> apocarpous, consisting of 4–8, subsessile, globose monocarps, 1–2 cm in diameter, apex apiculate, base rounded, the longitudinal suture visible (ribbed), stipe up to 1 mm long, exocarp dark reddish to brown, ligneous when mature, endocarp yellow, coconut-scented at maturity. <bold><italic>Seeds</italic></bold> 1-(2) per monocarp, ellipsoid or rarely discoid, surface slightly rugose, endosperm ruminate (spiniform)1–1.5 cm long,1–1.7 cm wide.</p></tp:treatment-sec><tp:treatment-sec sec-type="distribution" id="SECID0EMQAG"><title>Distribution.</title><p><italic><tp:taxon-name><tp:taxon-name-part taxon-name-part-type="genus" reg="Desmopsis">Desmopsis</tp:taxon-name-part><tp:taxon-name-part taxon-name-part-type="species" reg="terriflora">terriflora</tp:taxon-name-part></tp:taxon-name></italic> is only known to date from the Uxpanapa region (Veracruz state) in southern Mexico (Fig. <xref ref-type="fig" rid="F2">2</xref>).</p></tp:treatment-sec><tp:treatment-sec sec-type="habitat" id="SECID0EBRAG"><title>Habitat and ecology.</title><p>The species occurs in lowland tropical rainforests (100–200 m elevation) on karstic rock formations and on shallow soils, mainly occurring along ravines and river banks, protected from the wind and sun. It forms part of the middle stratum along with species of <italic><tp:taxon-name><tp:taxon-name-part taxon-name-part-type="genus" reg="Amphitecna">Amphitecna</tp:taxon-name-part></tp:taxon-name></italic> (<tp:taxon-name><tp:taxon-name-part taxon-name-part-type="family">Bignoniaceae</tp:taxon-name-part></tp:taxon-name>), <italic><tp:taxon-name><tp:taxon-name-part taxon-name-part-type="genus" reg="Dialium">Dialium</tp:taxon-name-part></tp:taxon-name></italic> (<tp:taxon-name><tp:taxon-name-part taxon-name-part-type="family">Fabaceae</tp:taxon-name-part></tp:taxon-name>), <italic><tp:taxon-name><tp:taxon-name-part taxon-name-part-type="genus" reg="Mortoniodendron">Mortoniodendron</tp:taxon-name-part></tp:taxon-name></italic> (<tp:taxon-name><tp:taxon-name-part taxon-name-part-type="family">Malvaceae</tp:taxon-name-part></tp:taxon-name>) and <italic>Terminalia</italic> (<tp:taxon-name><tp:taxon-name-part taxon-name-part-type="family">Combretaceae</tp:taxon-name-part></tp:taxon-name>). At the type locality, most individuals were found along a shallow river, and the flagella were all directed downstream and the woody fruits usually float on the water.</p></tp:treatment-sec><tp:treatment-sec sec-type="phenology" id="SECID0ESSAG"><title>Phenology.</title><p>Flowering from April to May; fruiting between May and September.</p></tp:treatment-sec><tp:treatment-sec sec-type="etymology" id="SECID0EXSAG"><title>Etymology.</title><p>The specific epithet “<tp:taxon-name><tp:taxon-name-part taxon-name-part-type="genus" reg="Desmopsis"/><tp:taxon-name-part taxon-name-part-type="species" reg="terriflora">terriflora</tp:taxon-name-part></tp:taxon-name>” refers to its flowers emerging from the ground.</p></tp:treatment-sec><tp:treatment-sec sec-type="Phylogenetic relationships" id="SECID0EGTAG"><title>Phylogenetic relationships.</title><p><italic><tp:taxon-name><tp:taxon-name-part taxon-name-part-type="genus" reg="Desmopsis">Desmopsis</tp:taxon-name-part><tp:taxon-name-part taxon-name-part-type="species" reg="terriflora">terriflora</tp:taxon-name-part></tp:taxon-name></italic> is phylogenetically related to <italic><tp:taxon-name><tp:taxon-name-part taxon-name-part-type="genus" reg="Stenanona">Stenanona</tp:taxon-name-part><tp:taxon-name-part taxon-name-part-type="species" reg="migueliana">migueliana</tp:taxon-name-part></tp:taxon-name></italic>, <italic><tp:taxon-name><tp:taxon-name-part taxon-name-part-type="genus" reg="Stenanona">S.</tp:taxon-name-part><tp:taxon-name-part taxon-name-part-type="species" reg="morenoi">morenoi</tp:taxon-name-part></tp:taxon-name></italic>, <italic><tp:taxon-name><tp:taxon-name-part taxon-name-part-type="genus" reg="Stenanona">S.</tp:taxon-name-part><tp:taxon-name-part taxon-name-part-type="species" reg="stenopetala">stenopetala</tp:taxon-name-part></tp:taxon-name></italic>, and <italic><tp:taxon-name><tp:taxon-name-part taxon-name-part-type="genus" reg="Stenanona">S.</tp:taxon-name-part><tp:taxon-name-part taxon-name-part-type="species" reg="zoque">zoque</tp:taxon-name-part></tp:taxon-name></italic> (Fig. <xref ref-type="fig" rid="F3">3</xref>), from which the new species is distinguished by its glabrous leaves (<italic>versus</italic> sparsely to densely pubescent), flagelliflorous habit (<italic>versus</italic> trunciflorous), the red color of its flowers (<italic>versus</italic> pink, yellow and white), the basal fusion of its sepals (<italic>versus</italic> totally free sepals), and by the reduced number of ovules (1 to 2) per carpel (<italic>versus</italic> several (5 to 10) ovules per carpel) (<xref ref-type="bibr" rid="B19">Ortiz-Rodriguez et al. 2018</xref>; Moreno-Méndez and Ortiz-Rodriguez 2020).</p></tp:treatment-sec><tp:treatment-sec sec-type="material" id="SECID0EVVAG"><title>Additional specimens examined.</title><p>Mexico, Veracruz, Municipio Minatitlán, Lomas al S. de Poblado 11, ca. 27 km al E de La Laguna, <named-content xmlns:xlink="http://www.w3.org/1999/xlink" content-type="dwc:verbatimCoordinates" xlink:type="simple"><named-content content-type="geo-json" specific-use="{&#34;type&#34;:&#34;Point&#34;,&#34;coordinates&#34;:[-94.308333,17.229167]}" id="NCID0E5VAG" xlink:type="simple">17°13'45"N, 94°18'30"W</named-content></named-content>, 370 m, 1 April 1981 (fl), T. Wendt, A. Villalobos C. and I. Navarrete 3125 (CHAPA). loc. cit., 14 April 1984 (fl, yng fr), Schatz &amp; Wendt 985 (MO); type locality, abril 2014 (fl, fr), Andres E. Ortiz-Rodriguez 783, 784 (MEXU).</p></tp:treatment-sec><tp:treatment-sec><!--Section generated to contain objects referenced in tp:taxon-treatment.--><fig id="F1" position="float" orientation="portrait"><object-id xmlns:xlink="http://www.w3.org/1999/xlink" content-type="doi" xlink:type="simple">10.3897/phytokeys.227.102279.figure1</object-id><object-id xmlns:xlink="http://www.w3.org/1999/xlink" content-type="arpha" xlink:type="simple">112A194C-8154-5D70-A9B9-6487D1D760C2</object-id><label>Figure 1.</label><caption><p><italic><tp:taxon-name><tp:taxon-name-part taxon-name-part-type="genus" reg="Desmopsis">Desmopsis</tp:taxon-name-part><tp:taxon-name-part taxon-name-part-type="species" reg="terriflora">terriflora</tp:taxon-name-part></tp:taxon-name></italic> G.E.Schatz, T.Wendt, Ortiz-Rodr. &amp; Martínez-Velarde <bold>A</bold> multiple flagella emerging from the base of the main trunk <bold>B</bold> flagella lying on the rocky ground <bold>C, D</bold> lateral inflorescences on the flagellum <bold>E</bold> flower in anthesis <bold>F</bold> monocarps <bold>G</bold> male flower releasing pollen <bold>H</bold> female flower.</p></caption><graphic xmlns:xlink="http://www.w3.org/1999/xlink" xlink:href="phytokeys-227-181_article-102279__-g001.jpg" position="float" orientation="portrait" xlink:type="simple" id="oo_867990.jpg"><uri content-type="original_file" xlink:type="simple">https://binary.pensoft.net/fig/867990</uri></graphic></fig><fig id="F2" position="float" orientation="portrait"><object-id xmlns:xlink="http://www.w3.org/1999/xlink" content-type="doi" xlink:type="simple">10.3897/phytokeys.227.102279.figure2</object-id><object-id xmlns:xlink="http://www.w3.org/1999/xlink" content-type="arpha" xlink:type="simple">63A43C60-C1C4-5E7E-ACD6-A6B265D34D27</object-id><label>Figure 2.</label><caption><p>Geographic distribution of <italic><tp:taxon-name><tp:taxon-name-part taxon-name-part-type="genus" reg="Desmopsis">Desmopsis</tp:taxon-name-part><tp:taxon-name-part taxon-name-part-type="species" reg="terriflora">terriflora</tp:taxon-name-part></tp:taxon-name></italic> Schatz, T.Wendt, Ortiz-Rodr. &amp; Martínez-Velarde <bold>A</bold> currently known localities for the species <bold>B</bold> tropical rainforest at Poblado 11 in Uxpanapa, Veracruz, México.</p></caption><graphic xmlns:xlink="http://www.w3.org/1999/xlink" xlink:href="phytokeys-227-181_article-102279__-g002.jpg" position="float" orientation="portrait" xlink:type="simple" id="oo_867991.jpg"><uri content-type="original_file" xlink:type="simple">https://binary.pensoft.net/fig/867991</uri></graphic></fig><fig id="F3" position="float" orientation="portrait"><object-id xmlns:xlink="http://www.w3.org/1999/xlink" content-type="doi" xlink:type="simple">10.3897/phytokeys.227.102279.figure3</object-id><object-id xmlns:xlink="http://www.w3.org/1999/xlink" content-type="arpha" xlink:type="simple">17CBF2B0-B1CE-5A17-B3A9-CFAB5A7457A2</object-id><label>Figure 3.</label><caption><p>Maximum likelihood tree (RaxML) of the Neotropical clade of Miliuseae (subtribe <tp:taxon-name><tp:taxon-name-part taxon-name-part-type="subtribe">Sapranthinae</tp:taxon-name-part></tp:taxon-name>) based on 323 <tp:taxon-name><tp:taxon-name-part taxon-name-part-type="family">Annonaceae</tp:taxon-name-part></tp:taxon-name> wide exons and with emphasis on the species of <italic><tp:taxon-name><tp:taxon-name-part taxon-name-part-type="genus" reg="Stenanona">Stenanona</tp:taxon-name-part></tp:taxon-name></italic> Standl. and <italic><tp:taxon-name><tp:taxon-name-part taxon-name-part-type="genus" reg="Desmopsis">Desmopsis</tp:taxon-name-part></tp:taxon-name></italic> Saff. Darker circles indicate strongly supported clades (bootstrap values greater than 90 and Posterior Probabilities greater than 9.0). The shaded clade includes the new species.*= flagelliflorous species. In the photo, a flower of <italic><tp:taxon-name><tp:taxon-name-part taxon-name-part-type="genus" reg="Desmopsis">Desmopsis</tp:taxon-name-part><tp:taxon-name-part taxon-name-part-type="species" reg="terriflora">terriflora</tp:taxon-name-part></tp:taxon-name></italic> emerging from the ground is shown.</p></caption><graphic xmlns:xlink="http://www.w3.org/1999/xlink" xlink:href="phytokeys-227-181_article-102279__-g003.jpg" position="float" orientation="portrait" xlink:type="simple" id="oo_867992.jpg"><uri content-type="original_file" xlink:type="simple">https://binary.pensoft.net/fig/867992</uri></graphic></fig><fig id="F4" position="float" orientation="portrait"><object-id xmlns:xlink="http://www.w3.org/1999/xlink" content-type="doi" xlink:type="simple">10.3897/phytokeys.227.102279.figure4</object-id><object-id xmlns:xlink="http://www.w3.org/1999/xlink" content-type="arpha" xlink:type="simple">2EA0D0B2-7296-5F55-98E7-13E66A87FC10</object-id><label>Figure 4.</label><caption><p>Scanning electron microscopy (<abbrev xmlns:xlink="http://www.w3.org/1999/xlink" xlink:title="scanning electron microscopy" id="ABBRID0EDPAE" xlink:type="simple">SEM</abbrev>) images of pollen grains <bold>A</bold><italic><tp:taxon-name><tp:taxon-name-part taxon-name-part-type="genus" reg="Desmopsis">Desmopsis</tp:taxon-name-part><tp:taxon-name-part taxon-name-part-type="species" reg="terriflora">terriflora</tp:taxon-name-part></tp:taxon-name></italic> G.E.Schatz, T.Wendt, Ortiz-Rodr. &amp; Martínez-Velarde, pollen grain without externally visible aperture(s) <bold>B</bold> exine sculpturing weakly rugulate to fossulate (-perforate) ornamentation <bold>C</bold><italic><tp:taxon-name><tp:taxon-name-part taxon-name-part-type="genus" reg="Desmopsis">Desmopsis</tp:taxon-name-part><tp:taxon-name-part taxon-name-part-type="species" reg="trunciflora">trunciflora</tp:taxon-name-part></tp:taxon-name></italic> (Schltdl. &amp; Cham.) G.E.Schatz, pollen grain showing one (another one at the opposite side likely to be also present) aperture exine area <bold>D</bold> exine sculpturing weakly rugulate to fossulate (-perforate) ornamentation <bold>E</bold><italic><tp:taxon-name><tp:taxon-name-part taxon-name-part-type="genus" reg="Stenanona">Stenanona</tp:taxon-name-part><tp:taxon-name-part taxon-name-part-type="species" reg="tuberculata">tuberculata</tp:taxon-name-part></tp:taxon-name></italic> G.E. Schatz &amp; Maas, pollen grain without externally visible aperture(s) <bold>F</bold> exine sculpturing verrucate ornamentation.</p></caption><graphic xmlns:xlink="http://www.w3.org/1999/xlink" xlink:href="phytokeys-227-181_article-102279__-g004.jpg" position="float" orientation="portrait" xlink:type="simple" id="oo_867993.jpg"><uri content-type="original_file" xlink:type="simple">https://binary.pensoft.net/fig/867993</uri></graphic></fig><fig id="F5" position="float" orientation="portrait"><object-id xmlns:xlink="http://www.w3.org/1999/xlink" content-type="doi" xlink:type="simple">10.3897/phytokeys.227.102279.figure5</object-id><object-id xmlns:xlink="http://www.w3.org/1999/xlink" content-type="arpha" xlink:type="simple">A966B213-DD8E-56BE-B6E8-55E8466D867F</object-id><label>Figure 5.</label><caption><p>Timing of phenological events and visitor activity during sexually functional phases of <italic><tp:taxon-name><tp:taxon-name-part taxon-name-part-type="genus" reg="Desmopsis">Desmopsis</tp:taxon-name-part><tp:taxon-name-part taxon-name-part-type="species" reg="terriflora">terriflora</tp:taxon-name-part></tp:taxon-name></italic> flowers. The pistillate phase occurs between 1400 hours and 1800–1900 hours of the day, during this phase the floral visitors (light green: flies, blue: ants) are attracted by the strong banana-like odor in the flowers. The pistillate phase is succeeded by a long interim period of 11–12 h, during which the flowers were not sexually functional, neither floral scent dissipated, nor floral visitors observed. The staminate phase occurs between 1200–1300 hours of the second day, during which there is an obvious increase in floral scent and visitors are again attracted. Note that the beetles (dark green) are only present in the staminate phase.</p></caption><graphic xmlns:xlink="http://www.w3.org/1999/xlink" xlink:href="phytokeys-227-181_article-102279__-g005.jpg" position="float" orientation="portrait" xlink:type="simple" id="oo_867994.jpg"><uri content-type="original_file" xlink:type="simple">https://binary.pensoft.net/fig/867994</uri></graphic></fig><fig id="F6" position="float" orientation="portrait"><object-id xmlns:xlink="http://www.w3.org/1999/xlink" content-type="doi" xlink:type="simple">10.3897/phytokeys.227.102279.figure6</object-id><object-id xmlns:xlink="http://www.w3.org/1999/xlink" content-type="arpha" xlink:type="simple">74ED1565-4EA5-5974-A9CE-3E93B8ABE670</object-id><label>Figure 6.</label><caption><p>Scanning electron microscopy (<abbrev xmlns:xlink="http://www.w3.org/1999/xlink" xlink:title="scanning electron microscopy" id="ABBRID0EDTAE" xlink:type="simple">SEM</abbrev>) pictures and stereoscopic images of the potential pollinators of <italic><tp:taxon-name><tp:taxon-name-part taxon-name-part-type="genus" reg="Desmopsis">Desmopsis</tp:taxon-name-part><tp:taxon-name-part taxon-name-part-type="species" reg="terriflora">terriflora</tp:taxon-name-part></tp:taxon-name></italic> flowers <bold>A, B</bold> unidentified beetles <bold>C, D</bold> unidentified ants <bold>E</bold> unidentified beetle <bold>F</bold> unidentified fly.</p></caption><graphic xmlns:xlink="http://www.w3.org/1999/xlink" xlink:href="phytokeys-227-181_article-102279__-g006.jpg" position="float" orientation="portrait" xlink:type="simple" id="oo_867995.jpg"><uri content-type="original_file" xlink:type="simple">https://binary.pensoft.net/fig/867995</uri></graphic></fig><table-wrap id="T2" position="float" orientation="portrait"><label>Table 2.</label><caption><p>Morphological features of <italic><tp:taxon-name><tp:taxon-name-part taxon-name-part-type="genus" reg="Desmopsis">Desmopsis</tp:taxon-name-part><tp:taxon-name-part taxon-name-part-type="species" reg="terriflora">terriflora</tp:taxon-name-part></tp:taxon-name></italic> G.E.Schatz, T.Wendt,Ortiz-Rodr. &amp; Martínez-Velarde compared to those of <italic><tp:taxon-name><tp:taxon-name-part taxon-name-part-type="genus" reg="Stenanona">Stenanona</tp:taxon-name-part><tp:taxon-name-part taxon-name-part-type="species" reg="flagelliflora">flagelliflora</tp:taxon-name-part></tp:taxon-name></italic> T.Wendt &amp; G.E.Schatz.</p></caption><table id="TID0EK4AG" rules="all"><tbody><tr><th rowspan="1" colspan="1">Features</th><th rowspan="1" colspan="1">
                  <italic>
                    <tp:taxon-name><tp:taxon-name-part taxon-name-part-type="genus" reg="Stenanona">Stenanona</tp:taxon-name-part><tp:taxon-name-part taxon-name-part-type="species" reg="flagelliflora">flagelliflora</tp:taxon-name-part></tp:taxon-name>
                  </italic>
                </th><th rowspan="1" colspan="1">
                  <italic>
                    <tp:taxon-name><tp:taxon-name-part taxon-name-part-type="genus" reg="Desmopsis">Desmopsis</tp:taxon-name-part><tp:taxon-name-part taxon-name-part-type="species" reg="terriflora">terriflora</tp:taxon-name-part></tp:taxon-name>
                  </italic>
                </th></tr><tr><td rowspan="1" colspan="1">Size</td><td rowspan="1" colspan="1">Up to 2 m tall</td><td rowspan="1" colspan="1">up to 10 m tall</td></tr><tr><td rowspan="1" colspan="1">Leaves length</td><td rowspan="1" colspan="1">Up to 18 cm</td><td rowspan="1" colspan="1">up to 31 cm</td></tr><tr><td rowspan="1" colspan="1">Sepals</td><td rowspan="1" colspan="1">Free</td><td rowspan="1" colspan="1">Fused</td></tr><tr><td rowspan="1" colspan="1">Outer petals size</td><td rowspan="1" colspan="1">13–14 mm long</td><td rowspan="1" colspan="1">13–16 mm long</td></tr><tr><td rowspan="1" colspan="1">Pedicels</td><td rowspan="1" colspan="1">4–7 mm long</td><td rowspan="1" colspan="1">8–30 mm long</td></tr><tr><td rowspan="1" colspan="1">Food bodies</td><td rowspan="1" colspan="1">Absent</td><td rowspan="1" colspan="1">Present</td></tr><tr><td rowspan="1" colspan="1">Number of carpels</td><td rowspan="1" colspan="1">Up to 6</td><td rowspan="1" colspan="1">6–9</td></tr><tr><td rowspan="1" colspan="1">Ovules per carpel</td><td rowspan="1" colspan="1">1</td><td rowspan="1" colspan="1">1–2</td></tr><tr><td rowspan="1" colspan="1">Flagella length</td><td rowspan="1" colspan="1">Up to 3 m long</td><td rowspan="1" colspan="1">Up to 15 m long</td></tr><tr><td rowspan="1" colspan="1">Monocarps</td><td rowspan="1" colspan="1">Ellipsoid, thin wall</td><td rowspan="1" colspan="1">Globose, thick wall</td></tr></tbody></table></table-wrap></tp:treatment-sec><ref-list><ref id="B19"><mixed-citation xmlns:xlink="http://www.w3.org/1999/xlink" xlink:type="simple"><person-group><name name-style="western"><surname>Ortiz-Rodriguez</surname><given-names>AE</given-names></name><name name-style="western"><surname>Gómez-Domínguez</surname><given-names>H</given-names></name><name name-style="western"><surname>Espinosa Jiménez</surname><given-names>JA</given-names></name><name name-style="western"><surname>Ruiz-Sanchez</surname><given-names>E</given-names></name><name name-style="western"><surname>Ornelas</surname><given-names>JF</given-names></name><name name-style="western"><surname>Brewer</surname><given-names>S</given-names></name></person-group> (<year>2018</year>) <article-title>Living on the rocks: A new species of <italic><tp:taxon-name><tp:taxon-name-part taxon-name-part-type="genus">Stenanona</tp:taxon-name-part></tp:taxon-name></italic> (<tp:taxon-name><tp:taxon-name-part taxon-name-part-type="family">Annonaceae</tp:taxon-name-part></tp:taxon-name>) from karst limestone forests of southern Mexico.</article-title><source>Phytotaxa</source><volume>383</volume>(<issue>3</issue>): <fpage>293</fpage>–<lpage>300</lpage>. <ext-link xlink:href="10.11646/phytotaxa.383.3.6" ext-link-type="doi" xlink:type="simple">https://doi.org/10.11646/phytotaxa.383.3.6</ext-link></mixed-citation></ref></ref-list></tp:taxon-treatment>
